# Supplementary material for: The Fusion Gene Landscape in Taiwanese Patients with Non-Small Cell Lung Cancer
Source: Cancers (Basel). 2021 Mar 16;13(6):1343. doi: 10.3390/cancers13061343 (PMC8002233; doi:10.3390/cancers13061343)
Supplement: Supplementary file 1 [file cancers-13-01343-s001.zip]

Archive with 7 entries (4 files):
- cancers-1136989-supple-proof/
- cancers-1136989-supple-proofed/
- cancers-1136989-supple-proofed/cancers-1136989-supple-proof/
- cancers-1136989-supple-proofed/cancers-1136989-supple-proof/cancers-1136989-supple-proof.docx
- cancers-1136989-supple-proofed/cancers-1136989-supple-proof/Supplementary Tables-revised-2.xlsx
- cancers-1136989-supple-proof/cancers-1136989-supple-proof.docx
- cancers-1136989-supple-proof/Supplementary Tables-revised-2.xlsx
